# Supplementary material for: Development of Machine-Learning Models for Tinnitus-Related Distress Classification Using Wavelet-Transformed Auditory Evoked Potential Signals and Clinical Data
Source: J Clin Med. 2023 Jun 4;12(11):3843. doi: 10.3390/jcm12113843 (PMC10253417; doi:10.3390/jcm12113843)
Supplement: Supplementary file 1 [file jcm-12-03843-s001.zip]

Archive with 1 entries (1 files):
- jcm-2232831-supplementary.pdf
